# Supplementary material for: Inflammatory bowel disease and celiac disease: A bidirectional Mendelian randomization study
Source: Front Genet. 2022 Aug 19;13:928944. doi: 10.3389/fgene.2022.928944 (PMC9437575; doi:10.3389/fgene.2022.928944)
Supplement: Supplementary file 2 [file DataSheet2.xlsx]

## Sheet: IBD → CeD
SNP	effect_allele	other_allele	chr	pos	beta	se	eaf	samplesize	pval
rs10758669	A	C	9	4981602	-0.148762	0.0102138	0.6504	34652	4.69894e-48
rs10878386	G	A	12	40725928	-0.109129	0.0187152	0.07781	34652	5.5082e-09
rs11117431	G	A	16	86015316	-0.11116	0.0133865	0.1978	34652	1.00763e-16
rs11152949	G	A	6	106449085	0.105057	0.0106717	0.3195	34652	7.2477e-23
rs11185982	C	T	10	82305627	-0.077882	0.0137863	0.1517	34652	1.61161e-08
rs11236797	A	C	11	76299649	0.150864	0.00996698	0.4444	34652	9.31751e-52
rs11677953	A	G	2	219121663	0.0790564	0.0100145	0.3969	34652	2.92213e-15
rs1182188	C	T	7	2869985	-0.0659028	0.0108086	0.2989	34652	1.07912e-09
rs12103	C	T	1	1247494	-0.0867354	0.0130755	0.8166	34652	3.2802e-11
rs12318183	A	C	12	68503836	0.109531	0.01008	0.3854	34652	1.66994e-27
rs12585310	A	G	13	27528347	0.0706485	0.0107636	0.3136	34652	5.24928e-11
rs1267499	C	T	6	14715882	0.0821443	0.0125131	0.81	34652	5.21555e-11
rs12718244	A	G	7	50175654	0.0761709	0.0100437	0.4081	34652	3.35274e-14
rs12722515	A	C	10	6081230	-0.0989022	0.0142955	0.1627	34652	4.56773e-12
rs1292053	G	A	17	57963537	0.0701035	0.00982936	0.442	34652	9.88781e-13
rs1297258	T	C	21	16806709	-0.114524	0.0100654	0.4249	34652	5.37898e-30
rs13407913	G	A	2	25097644	0.0917072	0.00988181	0.4306	34652	1.6885e-20
rs1388585	A	G	12	40531691	-0.30489	0.031707	0.98081	34652	6.8533e-22
rs1517352	C	A	2	191931464	0.0778816	0.0102944	0.6048	34652	3.86545e-14
rs1551399	C	A	8	126539965	0.083123	0.0101506	0.6138	34652	2.63512e-16
rs1569328	T	C	14	75741751	-0.0809722	0.0136766	0.1702	34652	3.20959e-09
rs16841904	T	C	1	197701992	0.0986319	0.0121772	0.2028	34652	5.50808e-16
rs17293632	T	C	15	67442596	0.107165	0.0116106	0.2364	34652	2.70894e-20
rs17651741	A	G	15	38869666	0.0702476	0.0126505	0.191	34652	2.80892e-08
rs17780256	C	A	17	70642923	-0.083427	0.0125693	0.1927	34652	3.19374e-11
rs2024092	A	G	19	1124031	0.106813	0.0121076	0.2162	34652	1.1246e-18
rs2050392	A	G	10	30691503	0.0691178	0.0102921	0.6003	34652	1.87241e-11
rs2143178	C	T	22	39660829	-0.176684	0.0137017	0.1658	34652	4.79954e-38
rs2153283	A	C	10	59972299	-0.0859637	0.0127458	0.217	34652	1.53568e-11
rs2270395	T	C	16	50846832	0.0778411	0.0118554	0.7616	34652	5.17249e-11
rs2274351	T	C	10	104264107	0.0604993	0.0104442	0.5373	34652	6.93043e-09
rs2297559	A	G	1	160854526	0.0741659	0.0110454	0.6822	34652	1.88495e-11
rs2328546	C	T	6	20657345	0.0940162	0.0126938	0.8014	34652	1.29718e-13
rs2497318	T	C	10	94432000	-0.0635464	0.00989735	0.4504	34652	1.35781e-10
rs2538470	G	A	7	148220448	-0.0675599	0.0101646	0.6378	34652	2.99916e-11
rs259964	G	A	20	57824309	-0.0674584	0.00983489	0.5414	34652	6.92947e-12
rs2688608	T	G	10	75658349	0.062403	0.00988642	0.557	34652	2.75467e-10
rs2836883	A	G	21	40466744	-0.168413	0.0115451	0.2728	34652	3.37831e-48
rs34779708	G	T	10	35466185	0.106679	0.0102408	0.3512	34652	2.073e-25
rs34804116	A	C	5	72539850	-0.0574631	0.0104322	0.3867	34652	3.62402e-08
rs35164067	A	G	19	10525181	-0.11754	0.0127318	0.2039	34652	2.65705e-20
rs3853824	C	T	17	54880993	0.064031	0.0104099	0.6385	34652	7.70123e-10
rs4692386	C	T	4	26132361	0.0579752	0.0101746	0.593	34652	1.21194e-08
rs4976646	C	T	5	176788570	0.0730113	0.0104794	0.3415	34652	3.23445e-12
rs516246	T	C	19	49206172	0.0755599	0.0101797	0.4652	34652	1.14842e-13
rs55808324	A	G	14	88444752	0.141213	0.016844	0.09318	34652	5.13452e-17
rs559928	C	T	11	64150370	0.094388	0.0129645	0.8128	34652	3.32583e-13
rs6058869	T	C	20	31348750	0.0556615	0.0100037	0.3991	34652	2.63494e-08
rs6062496	A	G	20	62329099	0.123216	0.0102312	0.5694	34652	2.10814e-33
rs6074022	T	C	20	44740196	-0.0742587	0.0114338	0.7497	34652	8.32339e-11
rs62434177	A	G	6	138087506	-0.179105	0.031375	0.03236	34652	1.13951e-08
rs648541	G	A	11	114429934	-0.0648616	0.0106716	0.3409	34652	1.21728e-09
rs6500315	G	A	16	50508101	0.0766082	0.0118778	0.7753	34652	1.12065e-10
rs6584281	G	A	10	101286480	-0.164639	0.00992861	0.5188	34652	9.36268e-62
rs7011507	A	G	8	49129242	-0.0846011	0.0150825	0.1233	34652	2.03222e-08
rs7194886	T	C	16	50725193	-0.126026	0.0100135	0.4357	34652	2.53338e-36
rs7240004	G	A	18	46395022	-0.0665215	0.0102898	0.3795	34652	1.01436e-10
rs7253253	T	G	19	10714058	-0.134424	0.02313	0.95432	34652	6.18586e-09
rs744166	G	A	17	40514201	-0.100017	0.0102076	0.4204	34652	1.14446e-22
rs7523442	T	C	1	20165971	0.124537	0.00990061	0.5356	34652	2.76439e-36
rs77059113	G	T	2	43672508	0.150574	0.0188538	0.06979	34652	1.38963e-15
rs780094	C	T	2	27741237	-0.0783055	0.00996426	0.6051	34652	3.88329e-15
rs7848647	C	T	9	117569046	0.13239	0.0106897	0.6746	34652	3.15791e-35
rs79980175	C	A	5	40521892	-0.0953162	0.0148313	0.136	34652	1.30404e-10
rs8127691	C	T	21	45614860	-0.114259	0.0100818	0.6132	34652	8.97842e-30
rs913678	C	T	20	48955424	-0.0691643	0.0105418	0.3293	34652	5.34687e-11
rs9400484	G	A	6	111949779	0.104041	0.0163472	0.09442	34652	1.95975e-10
rs941823	C	T	13	41013977	0.0830172	0.0115361	0.7509	34652	6.18728e-13
rs9557207	G	A	13	100036418	-0.0878448	0.0120782	0.2231	34652	3.5156e-13
rs974801	G	A	4	106071064	-0.0727718	0.0101382	0.3799	34652	7.07457e-13
rs9889296	A	G	17	32570547	-0.104999	0.0112854	0.2723	34652	1.35301e-20

## Sheet: CD → CeD
SNP	effect_allele	other_allele	chr	pos	beta	se	eaf	samplesize	pval.exposure
rs11117431	G	A	16	86015316	-0.14927	0.0164404	0.1978	20883	1.09094e-19
rs11152949	G	A	6	106449085	0.133849	0.0128549	0.3195	20883	2.17921e-25
rs11159833	T	C	14	88476004	0.155227	0.0207601	0.08681	20883	7.59277e-14
rs11167518	A	C	5	150258920	0.279727	0.0198222	0.08143	20883	3.21144e-45
rs11185982	C	T	10	82305627	-0.109139	0.0168972	0.1517	20883	1.05412e-10
rs11236797	A	C	11	76299649	0.180737	0.0120572	0.4444	20883	8.53886e-51
rs1267501	C	T	6	14715257	0.0871787	0.0151984	0.8106	20883	9.69059e-09
rs12694846	G	A	2	231148128	0.115366	0.0136242	0.2593	20883	2.50092e-17
rs12766391	A	G	10	64441204	0.18718	0.0122458	0.3906	20883	9.59401e-53
rs1292053	G	A	17	57963537	0.0911854	0.0118917	0.442	20883	1.74703e-14
rs12949918	C	T	17	40526273	-0.104177	0.0123587	0.4185	20883	3.47376e-17
rs1297258	T	C	21	16806709	-0.127246	0.0122169	0.4249	20883	2.10523e-25
rs13001325	T	C	2	102939036	-0.122687	0.0125708	0.3757	20883	1.67687e-22
rs1456896	T	C	7	50304461	0.0977081	0.0131392	0.6894	20883	1.03467e-13
rs1517352	C	A	2	191931464	0.0800097	0.0124517	0.6048	20883	1.31362e-10
rs1569328	T	C	14	75741751	-0.109215	0.0167191	0.1702	20883	6.47441e-11
rs17129991	T	C	1	67862986	-0.284461	0.0450901	0.02246	20883	2.81365e-10
rs17293632	T	C	15	67442596	0.128384	0.0139602	0.2364	20883	3.69828e-20
rs17391694	T	C	1	78623626	-0.119051	0.0199954	0.1226	20883	2.61818e-09
rs17622378	G	A	5	131778452	0.190197	0.0120781	0.4186	20883	7.17133e-56
rs2024092	A	G	19	1124031	0.147664	0.0143378	0.2162	20883	7.12525e-25
rs2227551	T	G	10	75669190	0.0994456	0.0137489	0.7288	20883	4.72389e-13
rs2270395	T	C	16	50846832	0.124328	0.0144786	0.7616	20883	8.92689e-18
rs2284553	G	A	21	34776695	0.103192	0.0123247	0.5904	20883	5.626e-17
rs2395022	C	A	7	98750379	-0.177152	0.0281553	0.95885	20883	3.1348e-10
rs2413583	T	C	22	39659773	-0.210407	0.0168361	0.1654	20883	7.72147e-36
rs2488389	A	G	1	197631141	0.112584	0.014511	0.2092	20883	8.59409e-15
rs2538470	G	A	7	148220448	-0.0749643	0.0122847	0.6378	20883	1.04597e-09
rs259964	G	A	20	57824309	-0.0713342	0.0119064	0.5414	20883	2.08238e-09
rs26528	C	T	16	28517709	0.119845	0.0122466	0.4576	20883	1.2933e-22
rs2790241	T	G	10	60015313	-0.0968433	0.0154101	0.2195	20883	3.29079e-10
rs34779708	G	T	10	35466185	0.134457	0.0123872	0.3512	20883	1.89714e-27
rs34804116	A	C	5	72539850	-0.0939086	0.0126747	0.3867	20883	1.27145e-13
rs35164067	A	G	19	10525181	-0.143373	0.015563	0.2039	20883	3.18787e-20
rs35320439	C	T	2	242737341	0.0840555	0.0137546	0.3104	20883	9.89464e-10
rs3853824	C	T	17	54880993	0.0813612	0.0126283	0.6385	20883	1.17319e-10
rs516246	T	C	19	49206172	0.114576	0.0123121	0.4652	20883	1.3277e-20
rs559928	C	T	11	64150370	0.099124	0.0158237	0.8128	20883	3.74524e-10
rs6062496	A	G	20	62329099	0.120078	0.0124099	0.5694	20883	3.81593e-22
rs6074022	T	C	20	44740196	-0.0963211	0.0137745	0.7497	20883	2.6965e-12
rs6500315	G	A	16	50508101	0.145539	0.0146056	0.7753	20883	2.17721e-23
rs6651252	C	T	8	129567181	-0.149029	0.0183017	0.13	20883	3.86011e-16
rs71624119	A	G	5	55440730	-0.0923221	0.0149485	0.2422	20883	6.574e-10
rs7194886	T	C	16	50725193	-0.226986	0.0121749	0.4357	20883	1.4184e-77
rs7236492	T	C	18	77220616	-0.0996611	0.017342	0.1537	20883	9.09452e-09
rs72727394	T	C	15	38847022	0.103233	0.0149661	0.2007	20883	5.28202e-12
rs727563	T	C	22	41867377	-0.0921252	0.014461	0.7973	20883	1.88274e-10
rs7438704	G	A	4	48363245	0.0839019	0.0126601	0.6435	20883	3.41979e-11
rs76906269	G	A	12	40607709	0.394341	0.0370279	0.01883	20883	1.74703e-26
rs7786444	T	C	7	28154384	0.112085	0.0183382	0.1163	20883	9.83354e-10
rs77981966	T	C	2	43777964	0.182656	0.0222451	0.07271	20883	2.1923e-16
rs780094	C	T	2	27741237	-0.116483	0.0120611	0.6051	20883	4.55722e-22
rs7848647	C	T	9	117569046	0.141308	0.0129961	0.6746	20883	1.54846e-27
rs7969592	G	A	12	68579649	-0.0731898	0.011991	0.4746	20883	1.03612e-09
rs79980175	C	A	5	40521892	-0.134258	0.0182147	0.136	20883	1.69551e-13
rs8127691	C	T	21	45614860	-0.123357	0.0121887	0.6132	20883	4.4761e-24
rs915286	A	G	13	40695992	0.066645	0.0119709	0.5488	20883	2.5875e-08
rs921720	G	A	8	126534671	0.118254	0.0123632	0.6188	20883	1.12254e-21
rs9494844	A	C	6	137983469	-0.088944	0.0142376	0.2519	20883	4.18071e-10
rs9554587	G	A	13	100040654	-0.0951561	0.0146501	0.2242	20883	8.28896e-11
rs9889296	A	G	17	32570547	-0.143097	0.0137815	0.2723	20883	2.95665e-25

## Sheet: UC → CeD
SNP	effect_allele	other_allele	chr	pos	beta	se	eaf	samplesize	pval
rs10185424	G	T	2	102662888	-0.0965995	0.0125621	0.5396	27432	1.47367e-14
rs10460566	A	G	2	25483121	-0.0817673	0.0144699	0.7611	27432	1.59643e-08
rs10761659	G	A	10	64445564	0.117315	0.0126238	0.5399	27432	1.49796e-20
rs1077773	A	G	7	17442679	0.0721282	0.012398	0.5238	27432	5.96458e-09
rs11083840	G	T	19	47119910	0.0691316	0.0125262	0.4025	27432	3.41036e-08
rs11150589	C	T	16	30482494	-0.0798521	0.0127057	0.5268	27432	3.28398e-10
rs111830527	A	G	1	22687173	-0.192324	0.0292804	0.05254	27432	5.08745e-11
rs11641184	A	C	16	11704651	0.0780232	0.0124939	0.4762	27432	4.24043e-10
rs12103	C	T	1	1247494	-0.0995588	0.0162944	0.8166	27432	9.96369e-10
rs17780256	C	A	17	70642923	-0.115389	0.0160316	0.1927	27432	6.12774e-13
rs1801274	G	A	1	161479745	-0.170896	0.012653	0.4958	27432	1.4345e-41
rs2497318	T	C	10	94432000	-0.0714375	0.0125164	0.4504	27432	1.14641e-08
rs34659678	T	C	6	111888540	0.209947	0.0250948	0.05734	27432	5.95251e-17
rs3774937	C	T	4	103434253	0.099276	0.0131621	0.3257	27432	4.60787e-14
rs4812833	A	G	20	43068996	0.103346	0.0125571	0.5188	27432	1.87068e-16
rs483905	A	G	11	96023427	0.0849927	0.0135107	0.289	27432	3.15929e-10
rs4976646	C	T	5	176788570	0.0787748	0.0132165	0.3415	27432	2.51721e-09
rs55808324	A	G	14	88444752	0.127209	0.021035	0.09318	27432	1.47092e-09
rs6062496	A	G	20	62329099	0.113898	0.0128769	0.5694	27432	9.13903e-19
rs7404095	C	T	16	23864590	0.0717686	0.0126826	0.5796	27432	1.52416e-08
rs79045992	A	G	16	68518992	0.118093	0.02083	0.1033	27432	1.43321e-08
rs913678	C	T	20	48955424	-0.0757579	0.013301	0.3293	27432	1.22914e-08
rs9891119	C	A	17	40507980	-0.0895467	0.0133101	0.3536	27432	1.72346e-11

## Sheet: CeD → IBD
SNP	effect_allele	other_allele	chr	pos	beta	se	samplesize	pval
rs1018326	C	T	2	182007800	0.151862	0.0185859	12041	3.06267e-16
rs1050976	T	C	6	408079	-0.111043	0.0184718	12041	1.83802e-09
rs10947460	A	G	6	33828234	-0.12545	0.0227727	12041	3.61302e-08
rs11801183	T	C	1	172862984	-0.138343	0.0245229	12041	1.68702e-08
rs11851414	C	T	14	69259502	0.120446	0.0220512	12041	4.705e-08
rs12068671	C	T	1	172681031	-0.156654	0.0244153	12041	1.39701e-10
rs1323292	A	G	1	192541021	0.261754	0.025293	12041	4.23448e-25
rs1378938	C	T	15	75096443	-0.117783	0.0204027	12041	7.79094e-09
rs1431403	C	T	6	33047031	0.64815	0.0199541	12041	1e-200
rs2030519	A	G	3	188119901	0.27826	0.0188629	12041	2.99985e-49
rs2499714	T	C	6	34072215	0.188966	0.0305353	12041	6.07603e-10
rs55743914	T	C	6	128293562	0.187309	0.021237	12041	1.14499e-18
rs61579022	A	G	3	119123278	0.107957	0.0188338	12041	9.91996e-09
rs7104791	C	T	11	111196858	-0.14842	0.0221049	12041	1.88886e-11
rs744254	A	G	10	6392848	0.116421	0.0210172	12041	3.03599e-08
rs76830965	A	C	3	159637678	0.307485	0.0283999	12041	2.56507e-27
rs79758729	G	A	7	37418454	0.162969	0.0290899	12041	2.11602e-08
rs9258302	C	T	6	29741338	-0.357818	0.0387501	12041	2.60675e-20
rs9268303	A	G	6	32326165	-0.638659	0.0272424	12041	1.5382e-121

## Sheet: CeD → CD
SNP	effect_allele	other_allele	chr	pos	beta	se	samplesize	pval
rs10790269	T	C	11	118729456	0.157239	0.0239751	12041	5.43751e-11
rs10947460	A	G	6	33828234	-0.12545	0.0227727	12041	3.61302e-08
rs11801183	T	C	1	172862984	-0.138343	0.0245229	12041	1.68702e-08
rs11851414	C	T	14	69259502	0.120446	0.0220512	12041	4.705e-08
rs12068671	C	T	1	172681031	-0.156654	0.0244153	12041	1.39701e-10
rs1323292	A	G	1	192541021	0.261754	0.025293	12041	4.23448e-25
rs1378938	C	T	15	75096443	-0.117783	0.0204027	12041	7.79094e-09
rs1431403	C	T	6	33047031	0.64815	0.0199541	12041	1e-200
rs1893592	C	A	21	43855067	-0.123864	0.0208749	12041	2.96299e-09
rs1980422	T	C	2	204610396	-0.172271	0.0215795	12041	1.42692e-15
rs2030519	A	G	3	188119901	0.27826	0.0188629	12041	2.99985e-49
rs2499714	T	C	6	34072215	0.188966	0.0305353	12041	6.07603e-10
rs4445406	C	T	1	2539400	-0.136049	0.0197343	12041	5.42251e-12
rs55743914	T	C	6	128293562	0.187309	0.021237	12041	1.14499e-18
rs61579022	A	G	3	119123278	0.107957	0.0188338	12041	9.91996e-09
rs6715106	G	A	2	191913034	-0.237369	0.0412053	12041	8.37896e-09
rs7104791	C	T	11	111196858	-0.14842	0.0221049	12041	1.88886e-11
rs744254	A	G	10	6392848	0.116421	0.0210172	12041	3.03599e-08
rs79758729	G	A	7	37418454	0.162969	0.0290899	12041	2.11602e-08
rs9258302	C	T	6	29741338	-0.357818	0.0387501	12041	2.60675e-20
rs9268303	A	G	6	32326165	-0.638659	0.0272424	12041	1.5382e-121

## Sheet: CeD → UC
SNP	effect_allele	other_allele	chr	pos	beta	se	samplesize	pval
rs1018326	C	T	2	182007800	0.151862	0.0185859	12041	3.06267e-16
rs1050976	T	C	6	408079	-0.111043	0.0184718	12041	1.83802e-09
rs10947460	A	G	6	33828234	-0.12545	0.0227727	12041	3.61302e-08
rs11801183	T	C	1	172862984	-0.138343	0.0245229	12041	1.68702e-08
rs12068671	C	T	1	172681031	-0.156654	0.0244153	12041	1.39701e-10
rs1323292	A	G	1	192541021	0.261754	0.025293	12041	4.23448e-25
rs1378938	C	T	15	75096443	-0.117783	0.0204027	12041	7.79094e-09
rs182429	G	A	6	159469574	-0.150143	0.0186583	12041	8.48594e-16
rs2030519	A	G	3	188119901	0.27826	0.0188629	12041	2.99985e-49
rs2097282	T	C	3	46378025	-0.183987	0.0197345	12041	1.13006e-20
rs2499714	T	C	6	34072215	0.188966	0.0305353	12041	6.07603e-10
rs55743914	T	C	6	128293562	0.187309	0.021237	12041	1.14499e-18
rs61579022	A	G	3	119123278	0.107957	0.0188338	12041	9.91996e-09
rs7104791	C	T	11	111196858	-0.14842	0.0221049	12041	1.88886e-11
rs744254	A	G	10	6392848	0.116421	0.0210172	12041	3.03599e-08
rs9258302	C	T	6	29741338	-0.357818	0.0387501	12041	2.60675e-20
rs9268303	A	G	6	32326165	-0.638659	0.0272424	12041	1.5382e-121
